# Supplementary material for: The evolutionary history of histone H3 suggests a deep eukaryotic root of chromatin modifying mechanisms
Source: BMC Evol Biol. 2010 Aug 25;10:259. doi: 10.1186/1471-2148-10-259 (PMC2939574; doi:10.1186/1471-2148-10-259)
Supplement: Additional file 3 — FASTA formatted histone H3 variant sequence alignment. [file 1471-2148-10-259-S3.FAST]

>H3.3A96| (1)
ARTK------------QTAR-----KST---GGKAPRKQ--LATK------------AARKS--A-PS-----T--GGVKKP-HR-YRPGTVALREIRRYQKSTELLIRKLPFQRLVREIAQDF---KTDLRFQSAAIGALQEAAEAYLVG-LFEDTNL-CAIHAKRVTIMPKDIQLARRIRGERA-------------------
>H3.3S96| (2)
ARTK------------QTAR-----KST---GGKAPRKQ--LATK------------AARKS--A-PS-----T--GGVKKP-HR-YRPGTVALREIRRYQKSTELLIRKLPFQRLVREIAQDF---KTDLRFQSAAIGALQEASEAYLVG-LFEDTNL-CAIHAKRVTIMPKDIQLARRIRGERA-------------------
>H3.1| (3)
ARTK------------QTAR-----KST---GGKAPRKQ--LATK------------AARKS--A-PA-----T--GGVKKP-HR-YRPGTVALREIRRYQKSTELLIRKLPFQRLVREIAQDF---KTDLRFQSSAVMALQEACEAYLVG-LFEDTNL-CAIHAKRVTIMPKDIQLARRIRGERA-------------------
>H3.2| (4)
ARTK------------QTAR-----KST---GGKAPRKQ--LATK------------AARKS--A-PA-----T--GGVKKP-HR-YRPGTVALREIRRYQKSTELLIRKLPFQRLVREIAQDF---KTDLRFQSSAVMALQEASEAYLVG-LFEDTNL-CAIHAKRVTIMPKDIQLARRIRGERA-------------------
>Homo sapiens|H3.1t
ARTK------------QTAR-----KST---GGKAPRKQ--LATK------------VARKS--A-PA-----T--GGVKKP-HR-YRPGTVALREIRRYQKSTELLIRKLPFQRLMREIAQDF---KTDLRFQSSAVMALQEACESYLVG-LFEDTNL-CVIHAKRVTIMPKDIQLARRIRGERA-------------------
>Branchiostoma floridae|XP 002235158.1
ARTK------------QTAR-----KST---GGKAPRKQ--LATK------------AARKS--T-PA-----T--GGVKKP-HR-YRPGTVALREIRRYQKSTELLIRKLPFQRLVREIAQDF---KTDLRFQSSAVMALQEASEAYLVG-LFEDTNL-CAIHAKRVTIMPKDIQLARRIRGERA-------------------
>Strongylocentrotus purpurat|XP 001175699
ARTK------------QTAR-----KST---GGKAPRKQ--LATK------------AARKS--A-PA-----T--GGVKKP-HR-YRPGTVALREIRRYQKSTELLIRKLPFQRLVREIAQDV---KTELRFQSSAVMALQEASEAYLVG-LFEDTNL-CAIHAKRVTIMPKDIQLARRIRGERA-------------------
>Strongylocentrotus purpuratus|NP 999712
ARTK------------QTAR-----KST---GGKAPRKQ--LATK------------AARKS--A-PA-----T--GGVKKP-HR-YRPGTVALREIRRYQKSTELLIRKLPFQRLVREIAQDF---KTELRFQSSAVMALQEASEAYLVR-LFEDTNL-CAIHAKRVTIMPKDIQLARRIRGERA-------------------
>Nematostella vectensis|XP 001619077
ARTK------------QTAR-----KST---GGKAPRKQ--LATK------------AARKS--A-PA-----T--GGVKKP-HR-YRPGTVALREIRRYQKSTELLIRKLPFQRLVREIAQDF---KTDLRFQSSAVMALQKASEAYLVG-LFEDTNL-CAIHAKRVTIMPKDIQLARRIRGERA-------------------
>Nematostella vectensis|XP 001640436
ARTK------------QTAR-----KST---GGKAPRKQ--LATK------------AARKS--A-PA-----T--GGVKKP-HR-YRPGTVALREIRRYQKSTELLIRKLPFQRLIREIAQDF---KTDLRFQSSAVLALQEAAEAYLVG-LFEDTNL-CAIHAKRVTIMPKDIQLARRIRGERA-------------------
>Nematostella vectensis|XP 001618260
ARTK------------QTAR-----KST---GGKAPRKQ--LATK------------AARKS--A-PA-----T--GGVKKP-HR-YRPGTVALREIRRYQKSTELLIRKLPFQRLVREIAQDF---KTDLRFQSLAVMALQEASEAYLVG-LFEDTNL-CAIHAKRVTIMPKDIQLARRIRGERA-------------------
>Hydra magnipapillata|XP 002167672.1
ARTK------------QTAR-----KST---GGKAPRKQ--LATK------------AARKS--A-PA-----T--GGVKKP-HR-YRPGTVALREIRRYQKSTELLIRKLPFQRLVREIAQDF---KTDLRFQSTAVMALQEASEAYLVG-LFEDTNL-CAIHAKRVTIMPKDIQLARRIRGERA-------------------
>Monosiga brevicolis|XP 001749159
ARTK------------QTAR-----KST---GGKAPRKQ--LATK------------AARKS--A-PA-----T--GGVKKP-HR-FRPGTVALREIRRYQKSTELLIRKLPFQRLVREIAQDF---KTDLRFQSTAVAALQEAAEAYLVG-LFEDTNL-CAIHAKRVTIMPKDIQLARRIRGERA-------------------
>Strongylocentrotus purpurat|XP 001176590
ARTK------------QTAR-----KST---GGKAPRKQ--LATK------------AARKS--A-PA-----T--GGVKKP-HR-YRPGTVALREIRRYQKSTELLIRKLPFQRLVREIAQDF---KTELRFQSSAVMALQEASEAYLVG-LFEDTNL-CAIHAKRVTIMPKDIQLARRIRGERA-------------------
>Strongylocentrotus purpurat|XP 001177542
ARTK------------QTAR-----KST---GGKAPRKQ--LATK------------AARKS--A-PA-----T--GGVKKP-HR-FRPGTVALREIRRYQKSTELLIRKLPFQRLIREIAQDF---KTELRFQSSAVLALQEASEAYLVG-LFEDTNL-CAIHAKRVTIMPKDIQLARRIRGERA-------------------
>Strongylocentrotus purpurat|XP 001178569
ARTK------------QTAR-----KST---GGKAPRKQ--LATK------------AARKS--A-PS-----T--GGVKKP-HR-YRPGTVALREIRRYQKSTELLIRKLPFQRLVREIAQDF---KTELRFQSAAIGALQEASEAYLVG-LFEDTNL-CAIHAKRVTIMPKDIQLARRIRGERA-------------------
>Buddenbrockia plumatellae|BPL00000008
artk------------RTAR-----KST---GGKAPRKQ--LATK------------AARKS--A-PS-----T--GGVKKP-HR-YRPGTVALREIRRYQKSTELLIRKLPFQRLVREIAQDF---KTDLRFQSAAIGALQEAAEAYLVG-LFEDTNL-CAIHAKRVTIMPKDIQLARRIRGERA-------------------
>Proterospongia sp.|PRL00000141
ARTK------------QTAR-----KSGNI-GAKAPRKK--LATK------------AARKS--A-PL-----SQHGGVKKP-HR-FRPGTVALREIRRYQKSTELLIRKLPFQRLVREIAQDF---KTDLRFQSQAVGALQEAAEAYLVN-LFEDTNL-CAIHAKRVTIMPKDIQLARRIRGERS-------------------
>Monodelphis domestica|XP 001363557.1
APTK------------QTAL-----KST---GGKEPRKQ--LSTK------------AAHKS--S-PS-----T--GGVKKP-HR-YRLGTVALREIRRYQKSTKLLIRKLPFQRLVHEIAQDF---KTDLRFQSVAIGALQEASEAYLVD-LFEDTNL-CAIHTKHVTIMPKEIQLAHCICGERA-------------------
>Proterospongia sp.|PRL00000052
AGTK------------QTAR-----KTT---GGKAPRKQ--LATK------------AARKS--A-PS-----T--GGVKKP-HR-FRPGTVALREIRRYQKSTELLIRKLPFQRLVREIAQDF---KTDLRFQSTAVSALQEAAEAYLVN-LFEDTNL-CAIHAKRVTIMPKDIQLARRIRGERS-------------------
>Monosiga brevicolis|XP 001743988
ARTK------------QTAR-----KST---GGKAPRKQ--LATK------------AARKS--A-PT-----S--GGVKKP-HR-FRPGTVALREIRRYQKSTELLIRKLPFQRLVREIAQDF---KTDLRFQSAAVGALQEAAEAYLVG-LFEDTNL-CAIHAKRVTIMPKDIQLARRIRGERA-------------------
>Malassezia globosa|NZ AAYY01000013.1
ARTK------------QTAR-----KST---GGKAPRKQ--LATK------------AARKS--A-PT-----A--GGVKKP-HR-YRPGTVALREIRRYQKSTELLIRKLPFQRLVREIAQDF---KTDLRFQSSAVLALQESAEAYLVS-LFEDTNL-AAIHAKRVTIQPKDIALARRLRGERS-------------------
>Sphaeroforma arctica|SAL00000016
artK-------------TAR-----KST---GGKAPRKQ--LATK------------AARKS--A-PG-----T--GGVKKP-HR-YRPGTVALREIRRFQKSTELLIRKLPFQRLVREIAQDF---KTDLRFQSSAISALQEAAEAYLVA-LFEDTNL-CAIHAKRVTIMPKDVQLARHIRGERA-------------------
>Laccaria bicolor|ABFE01001353.1
ARTK------------QTAR-----KST---GGKAPRKQ--LASKSS----------AARKT--A-VS-----A--GGVKKP-HR-FRPGTVALREIRRYQKSTELLIRKLPFQRLVREIAQDF---KVDLRFQSSAVMALQEAAEAYLVS-LFEDTNL-AAIHAKRVTIQPKDLALARRLRGERS-------------------
>Moniliophthora perniciosa|ABRE01016077.1
ARTK------------QTAR-----KST---GGKAPRKQ--LATK------------AARKT--A-QA-----S--GGVKKP-HR-FRPGTVALREIRRYQKSTELLIRKLPFQRLVREIAQDF---KTDLRFQSSAVMALQEAAEAYLVS-LFEDTNL-AAIHAKRVTIQPKDLALARRLRGERN-------------------
>Ustilago maydis|XM 754970.1
ARTK------------QTAR-----KST---GGKAPRKQ--LATK------------AARKS--A-PA-----A--GGVKKP-HR-YKPGTVALREIRRYQKSTELLIRKLPFQRLVREIAQDF---KTDLRFQSSAIGALQEAAEAYLVS-LFEDTNL-AAIHAKRVTIQPKDIALARRLRGERS-------------------
>Puccinia graminis|AAWC01000170.1
ARTK------------QTAR-----KST---GGKAPRKQ--LAAK------------AARKS--A-PSSV---T--AGVKKP-HR-YRPGTVALREIRRYQKSTELLIRKLPFQRLVREIAQDF---KTDLRFQSSAVMALQESAEAYLVG-LFEDTNL-AAIHAKRVTIQPKDIQLARRLRGERS-------------------
>Ustilago maydis|NZ AACP01000090.1
ARTK------------QTAR-----KST---GGKAPRKQ--LATK------------AARKS--A-PS-----A--GGVKKP-HR-YRPGTVALREIRRYQKSTELLIRKLPFQRLVREIAQDF---KTDLRFQSSAVMALQESAEAYLVS-LFEDTNL-AAIHAKRVTIQPKDIALARRLRGERT-------------------
>Candida albicans|HHT3
ARTK------------QTAR-----KST---GGKAPRKQ--LASK------------AARKS--A-PV-----S--GGVKKP-HR-YKPGTVALREIRRFQKSTELLIRKLPFQRLVREIAQDF---KSDLRFQSSAIGALQEAVEAYLVG-LFEDTNL-CAIHAKRVTIQKKDMQLARRLRGERS-------------------
>Neurospora crassa|H3
ARTK------------QTAR-----KST---GGKAPRKQ--LASK------------AARKS--A-PS-----T--GGVKKP-HR-YKPGTVALREIRRYQKSTELLIRKLPFQRLVREIAQDF---KSDLRFQSSAIGALQESVESYLVS-LFEDTNL-CAIHAKRVTIQSKDIQLARRLRGERN-------------------
>Ustilago maydis+Saccharomyces cerevisiae
ARTK------------QTAR-----KST---GGKAPRKQ--LASK------------AARKS--A-PS-----T--GGVKKP-HR-YKPGTVALREIRRFQKSTELLIRKLPFQRLVREIAQDF---KTDLRFQSSAIGALQESVEAYLVS-LFEDTNL-AAIHAKRVTIQKKDIKLARRLRGERS-------------------
>Candida albicans|HHT1+2
ARTK------------QTAR-----KST---GGKAPRKQ--LASK------------AARKS--A-PS-----T--GGVKKP-HR-YKPGTVALREIRRFQKSTELLIRKLPFQRLVREIAQDF---KTDLRFQSSAIGALQEAVEAYLVG-LFEDTNL-CAIHAKRVTIQKKDMQLARRLRGERS-------------------
>Schizosaccharomyces pombe|H3
ARTK------------QTAR-----KST---GGKAPRKQ--LASK------------AARKA--A-PA-----T--GGVKKP-HR-YRPGTVALREIRRYQKSTELLIRKLPFQRLVREIAQDF---KTDLRFQSSAIGALQEAVEAYLVS-LFEDTNL-CAIHGKRVTIQPKDMQLARRLRGERS-------------------
>Penicillium marneffei+Aspergillus oryzae
ARTK------------QTAR-----KST---GGKAPRKQ--LASK------------AARKA--A-PS-----T--GGVKKP-HR-YKPGTVALREIRRYQKSTELLIRKLPFQRLVREIAQDF---KSDLRFQSSAIGALQESVEAYLVS-LFEDTNL-CAIHAKRVTIQSKDIQLARRLRGERS-------------------
>Mortierella alpina|Q9HDN1.3
ARTK------------QTAR-----KST---GGKAPRKQ--LATK------------AARKS--A-PA-----T--GGVKKP-HR-YRPGTVALREIRRYQKSTELLIRKLPFQRLVREIAQDF---KTDLRFQSSAIGALQEASEAYLVS-LFEDTNL-AAIHAKRVTIQPKDIHLARRLRGERT-------------------
>Malassezia globosa|XP 001732747.1
ARTK------------QTAR-----KST---GGKAPRKQ--LATK------------AARKS--A-PT-----A--GGVKKP-HR-YKPGTVALREIRRYQKSTELLIRKLPFQRLVREIAQDF---KTDLRFQSSAIGALQEASEAYLVS-LFEDTNL-AAIHAKRVTIQPKDIALARRLRGERS-------------------
>Nuclearia simplex|NXL00000490
ARTK------------QTAR-----KST---GGKAPRKQ--LATK------------AARKS--A-PA-----T--GGVKKP-HR-YRPGTVALREIRRYQKSTELLIRKLPFQRLVREIAQDF---KTDLRFQSSAIGALQEASEAYLVG-LFEDTNL-CAIHAKRVTIMPKDIQLARRIRGERA-------------------
>Enterocytozoon bieneusi|NZ ABGB01000001
ARTK------------QSAR-----KTPGLTGGKAPKKQ--LATK------------AARKTA-GVPG-----T--SIANKT-HK-RH-GKIALREIRRYQKSTDRLIRKLPFQRLCRSICREQAN-AADIRFQGPALLALQEATEMHIVG-MFEDALL-CAQHAKRITVFGKDFLLVQRIR-----------------------
>Encephalitozoon cuniculi|NP 597654
ARTK------------QSAR-----KTT---GGKAPRKQ--LSAK------------SARKG--VSPA-----S--SAGAKK-SR-YRPGSVALKEIRRYQKSTDFLIRRLPFQRACRSVVKECSN-ATDIRFQGPALASIQEALEVYLVG-LFEDAML-CAYHAKRVTVFPKDISLVLKLRSRHVKSISD--------------
>Encephalitozoon cuniculi|XP 955598
SRTK------------QTAS-----KAL---GGKAPRKG--ISAK------------SIPSS--G-C------S--PAMPKR-TR-FKAGALALKEIRKYQKSTDLLIRKRPFQRMVRDLCKG----REGVRFQASAIVAFQEAVENFLTS-LMEDAYR-CVLHAKRVTLMPKDICLVYKIKYANILYAALD-------------
>Dictyostelium discoideum|XP 647577|H3a
ARTK------------QTAR-----KST---GAKVPRKH--IGSK------------QAHKQT---PVS----SSSGGVKKV-HR-FRPGTVALREIRKYQKSTDLLIRKLPFQRLVREIAQEF---KTDLRFQSAAIGALQEASEAYLVG-LFEDTNL-CAIHAKRVTIMPKDIHLARRIRGERS-------------------
>Dictyostelium discoideum|XP 646792|H3b
ARTK------------QTAR-----KST---GAKVPRKH--LGNK------------SSQKSF---PST----Q---GLKKT-HR-FRPGTVALREIRRYQKSSELLIKKLPFQRLVREIAQEF---KTDLRFQAAAIQALQEASEAYLVG-LFEDTNL-CAIHAKRVTIMVKDIQLARRIRGERA-------------------
>Dictyostelium discoideum|XP 646791|H3c
ARTK------------QTAR-----KST---GAKVPRKH--LSSK------------SSFPSK---PV-----N--EVLKKT-HR-FRPGTVALREIRRYQKSSDLLIKKLPFQRLVREIAQEF---KTDLRFQAAAIEALQEATEAYLVG-LFEDTNL-CAIHAKRVTIMVKDIQLARRIRGERA-------------------
>Physarum polycephalum|PPL00001223
artk------------qTAR-----KST---GGKAPRKH--IASK------------AARKQ--A-PPT----G--GGVKKP-HR-FRPGTVALREIRRYQKSTELLIRKLPFQRLVREIAQDF---KTDLRFQSAAIAALQEASEAYLVG-LFEDTNL-CAIHAKRVTIMPKDIQLARRIRGERA-------------------
>Entamoeba invadens|AANW02000015.1
ARTKG-----------RIERTTSA-KAA----TKAV-KNVNVAFK------------AAKKM--L--SKDA--T-----KKK--R-AHPGAVALTEIKVLQRSTELLLRKAPFQHLVRDIAQNN---KSDLRFQSAAISALQEASEAYLVG-LFEDTNL-CAIHAKRVTIMPKDMQLARRIRGER--------------------
>Entamoeba invadens|AANW02001176.1
ARTKGI----------NSER-----PSS----SKAPRKY--YAPKA-----------ASKKA--AVSSKKA--VAGVSQKKPVARHTHPGIKALQEIKFYQRSTELLLRKLPFQHLVREIAQQS---KTDLRFQSAAIACLQEASEAYLVG-LFEDTNL-CALHAKRVTIMPKDMQLARRIRGER--------------------
>Acanthamoeba castellanii|ACL00000194
ARTK------------QTAR-----KST---GGKAPRKM---ASK------------SAKKS--A-L------A--GGVKKP-HR-FRPGTVALREIRKYQKSTELLLRKLPFQRLVREIAQDY---KTDLRFQSAAVAALQEAAEAYLVG-LFEDTNL-CAIHAKRVTIMPKDIQLARRIRGERA-------------------
>Mastigamoeba balamuthi|AF140033 1
ARTK------------QTAR-----KST---GGKAPRKA--VATK-------------ARKT--A-PP-----V--GGVKKP-HR-FRPGTVALREIRRYQKSTELLIRKLPFQRLVREIAQDF---KTDLRFQSAAIAALQEAAEAYLVG-LFEDTNL-CAIHAKRVTIMPKDIQLARRIRGERA-------------------
>Mastigamoeba balamuthi|MBL00004581
ARTK------------QTAR-----KST---GGKAPRKA--VATK-------------ARKQ--A-PPP----S--GGVKKP-HR-FRPGTVALREIRRYQKSTELLIRKLPFQRLVREIAQDF---KTDLRFQSAAIAALQEAAEAYLVG-LFEDTNL-CAIHAKRVTIMPKDIQLARRIRGERA-------------------
>Hyperamoeba dachnya|HDL00001435
-------------------------KST---GGKAPRKH--IATK------------ASKKT--A-MS-----G--GGVKKP-HR-FRPGTVALREIRKYQKSTELLIRKLPFQRLVREIAQDF---KTDLRFQSSAIAAMQEASEAYLVG-LFEDTNL-CAIHAKRVTIMPKDMQL----------------------------
>Entamoeba histolytica|AAA29101
ARTKG-----------HIERPSN--KS-----AKAV-KN--VAFK------------AAKKM--L--SKD---S---T-KKK--R-AHPGAVALTEIKVLQRSTELLLRKAPFQALVREIAQVS---KSDLRFQSAAISALQEAAEAYLVG-LFEDTNL-CAIHAKRITIMPKDMQLARRIRGERT-------------------
>Entamoeba invadens|AANW02001069.1
ARTKG-----------RIERTTSQ-KSA----TKAV-KNVNVAFK------------AAKKM--L--SKD---S---TNKKK--R-AHPGAVALTEIKVLQRSTELLLRRAPFQHLVRDIATAS---KTDLRFQSAALACLQEAAEAYLVG-LFEDTNL-CAIHAKRVTIMPKDMQLARRIRGER--------------------
>Entamoeba histolytica|AAFB02000069.1
ARTKGNN---------TTER-----PAT----SKQPRKY--YAPKS-----------ASKKA--AVSSKKA--VASVSQKKPVARHSHPGIKALQEIKFYQRSTELLLRKLPFQHLVREIAQQS---KSDLRFQSAAIAALQEAAEAYLVG-LFEDTNL-CSLHAKRVTIMPKDMQLARRIRGER--------------------
>Entamoeba histolytica|AAFB02000011.1
ARTKGN----------NTER-----PTT----SKQPRKY--YAPKS-----------ASKKA--AVSSKKA--VAGVSQKKPVARHSHPGIKALQEIKFYQRSTELLLRKLPFQHLVREIAQQS---KSDLRFQSAAIAALQEAAEAYLVG-LFEDTNL-CSLHAKRVTIMPKDMQLARRIRGER--------------------
>Arabidopsis thaliana|NM 106212
ARTK------------QTAR-----KSH---GGKAPRTL--LATK------------AARKS--A-PT-----T--GGVKKP-HR-YRPGTVALREIRKYQKSTELLIRKLPFQRLVREIAQDY---KTDLRFQSHAVLALQEAAEAYLVG-LFEDTNL-CAIHAKRVTIMPKDVQLARRIRGERA-------------------
>Volvox carteri+Chlamydomonas reinhardtii
ARTK------------QTAR-----KST---GGKAPRKQ--LATK------------AARKT----PA-----T--GGVKKP-HR-YRPGTVALREIRKYQKSTELLIRKLPFQRLVREIAQDF---KTDLRFQSQAVLALQEAAEAYLVG-LFEDTNL-CAIHAKRVTIMPKDIQLARRIRGERA-------------------
>Griffithsia japonica|AAN39007
ARTK------------QTAR-----KST---GGKAPRKQ--LATK------------AARKS--A-PI-----T--GGVKKP-HR-YRPGTVALREIRKFQKSTDLLIRKLPFQRLVREIAQDF---KSDLRFQSSAVLALQEAAEAYLRGGLFEDTNL-CAIHAKRVTIMPKDIQLARRIRGERA-------------------
>Griffithsia japonica|AAP80725
ARTK------------QTAR-----KST---GGKAPRKQ--LATK------------AARKS--A-PA-----S--GGVKKP-HR-FRPGTVALREIRRFQKSTELLVRKLPFQRLVREIAQDF---KSDLRFQSSAVLALQEAAEAYMVG-LFEDTNL-CAIHAKRVTIMPKDIQLARRIRGERT-------------------
>Arabidopsis thaliana|NP 189372
ARTK------------QTAR-----KST---GGKAPRKQ--LATK------------AARKS--A-PA-----T--GGVKKP-HR-FRPGTVALREIRKYQKSTELLIRKLPFQRLVREIAQDF---KTDLRFQSSAVAALQEAAEAYLVG-LFEDTNL-CAIHAKRVTIMPKDIQLARRIRGERA-------------------
>Phaeodactylum tricornutum|XP 002179501
ARTK------------QTAR-----KST---GGKAPRKQ--LATK------------AARKS--A-PA-----T--GGVKKP-HR-YRPGTVALREIRRYQKSTDLLIRKLPFQRLVREIAQDF---KSDLRFQGSAVLALQEAAEAYLVG-LFEDTNL-CAIHAKRVTIMPKDIQLARRIRGERS-------------------
>Scenedesmus obliquus|SOL00000803
ARTK------------QTAR-----KST---GGKAPRKQ--LATK------------AARKS--A-PA-----T--GGVKKP-HR-YRPGTVALREIRKYQKSTELLIRKLPFQRLVREIAQDF---KTDLRFQSSAVLALQEAAEAYLVG-LFEDTNL-CAIHAKRVTIMPKDIQLARRIRGERA-------------------
>Ostreococcus lucimarinus|ABO96363
ARTK------------QTAR-----KST---GGKAPRKQ--LATK------------AARKS--A-PA-----T--GGVKKP-HR-YRPGTVALREIRKYQKSTELLIRKLPFQRLVREIAQDF---KTDLRFQSSAVLALQEASEAYLVG-LFEDTNL-CAIHAKRVTIMPKDVQLARRIRGERA-------------------
>Glaucocystis nostochinearum|GNL00000902
ARTK------------QTAR-----KST---GGKAPRKQ--LATK------------AARKS--A-PA-----S--GGVKKP-HR-YRPGTVALREIRKYQKSTELLIRKLPFQRLVREIAQDF---KTDLRFQSSAVLALQEASEAYLVG-LFEDTNL-CAIHAKRVTIMPKDIQLARRIRGERA-------------------
>Hyaloperonospora par+Phytophthora inf A
ARTK------------QTAR-----KST---GGKAPRKQ--LATK------------AARKS--A-PA-----T--GGVKKP-HR-YRPGTVALREIRRYQKSTELLIRKLPFQRLVREIAQDF---KTDLRFQGSAVLALQEAAEAYLVG-LFEDTNL-CAIHAKRVTIMPKDIQLARRIRGERS-------------------
>Acetabularia acetabulum|cluster AAL00000
arTK------------QTAR-----KST---GGKAPRKQ--LATK------------AARKS--A-PT-----T--GGVKKP-HR-YRPGTVALREIRKYQKSTELLIRKLPFQRLVREIAQDY---KTDLRFQSSAVLALQEAAEAYLVG-LFEDTNL-CAIHAKRVTIMPKDIQLARRIRGERA-------------------
>Ostreococcus lucimarinus|ABO97552
ARTK------------QTAR-----KST---GGKAPRKQ--LATK------------AARKS--A-PT-----T--GGVKKP-HR-YRPGTVALREIRKYQKSTELLIRKLPFQRLVREIAQDF---KTDLRFQSTAVLALQEASEAYLVG-LFEDTNL-CAIHAKRVTIMPKDIQLARRIRGERA-------------------
>Arabidopsis thaliana|NM 121136
ARTK------------QTAR-----KST---GGKAPRKQ--LATK------------AARKS--A-PT-----T--GGVKKP-HR-YRPGTVALREIRKYQKSTELLIRKLPFQRLVREIAQDF---KTDLRFQSHAVLALQEAAEAYLVG-LFEDTNL-CAIHAKRVTIMPKDIQLARRIRGERA-------------------
>Micromonas sp|MSL00000077
ARTK------------QTAR-----KST---GGKAPRKQ--LATK------------AARKS--A-PT-----T--GGVKKP-HR-YRPGTVALREIRKYQKSTELLIRKLPFQRLVREIAQDF---KTDLRFQSHAILALQEASEAYLVG-LFEDTNL-CAIHAKRVTIMPKDIQLARRIRGERA-------------------
>Glaucocystis nostoch+Cyanophora paradoxa
ARTK------------QTAR-----KST---GGKAPRKQ--LATK------------AARKS--A-PT-----A--GGVKKP-HR-YRPGTVALREIRKYQKSTELLIRKLPFQRLVREIAQDF---KTDLRFQSHAVLALQEAAEAYLVG-LFEDTNL-CAIHAKRVTIMPKDIQLARRIRGERA-------------------
>Cyanidioschyzon merolae|AP006496.2
ARTK------------QTAR-----KST---GGKAPRKQ--LATK------------AARKS--A-PS-----V--GGVKKP-HR-YRPGTVALREIRRYQKSTELLIRKLPFQRLVREIAQDF---KTDLRFQSSAVLALQEAAEAYLVN-LFEDTNL-CAIHAKRVTIMPKDIQLARRIRGERA-------------------
>Phaeodactylum tricornutum|XP 002181134
ARTK------------QTAR-----KST---GGKAPRKQ--LATK------------AARKS--A-PT-----A--GGVKKP-HR-YRPGTVALREIRKYQKSTELLIRKAPFQRLVREIAQDF---KNDLRFQSTAVLALQEASEAYLVG-LFEDTNL-CAIHAKRVTIMPKDIQLARRIRGERA-------------------
>Thalassiosira pseudonana|XP 002293701.1
ARTK------------QTAR-----KST---GGKAPRKQ--LATK------------AARKS--A-PT-----A--GGVKKP-HR-YRPGTVALREIRKYQKSTDLLIRKAPFQRLVREIAQDF---KTDLRFQSTAVLALQEASEAYLVG-LFEDTNL-CAIHAKRVTIMPKDIQLARRIRGERA-------------------
>Hyaloperonospora par+Phytophthora inf B
ARTK------------QTAR-----KST---GGKAPRKQ--LATK------------AARKS--A-PT-----A--GGVKKP-HR-YRPGTVALREIRKYQKSTDLLIRKLPFQRLVREIAQDY---KTDLRFQSTAILALQEASEAYLVG-LFEDTNL-CAIHAKRVTIMPKDIQLARRIRGER--------------------
>Blastocystis hominis|BHL00001632
arTK------------QTAR-----KST---GGKVPRKQ--LATK------------AARKS--S-PT-----S--ASVKKP-HR-YRPGTVALREIRKYQKSTELLIRKLPFQRLVREVAQDF---KNDLRFQSSAVMALQEAAEAYLVS-LFEDTNL-CAIHAKRVTIMPRDMQLARRIRNEK--------------------
>Perkinsus marinus|AAXJ01009512.1
ARTK------------QTAR-----KST---GGKAPRKQ--LASK------------AARKS--T-PS-----T--GGIKKP-HR-YRPGTVALREIRRYQKSTDLLIRKLPFQRLVREVAQDF---KTDLRFQSSAVMALQEAAEAYLVG-LFEDTNL-CAIHAKRVTIMPKDMQLARRIRGERS-------------------
>Cryptosporidium parvum|NZ AAEE01000004.1
ARTK------------QTAR-----KST---GGKAPRKQ--LASK------------GARKS--A-PV-----T--GGVKKP-RR-YRPGTVALREIRRFQRSTELLIRKLPFQRLVREIAQDF---KTDLRFQSQAVMALQEAAEAYLVG-LFEDTNL-CAIHAHRVTIMPKDIQLARRIRGER--------------------
>Plasmodium falciparum|AAC46613.1
ERTK------------QTER-----KST---GGKAPRKQ--LASK------------EERKS--A-PVS----T---GIKKP-HR-YRPGTVALREIRKSQKSTDLLIRKLPFQRLVREIAQEY---KTDLRFQSQAVLALQEAAEAYLVG-LFEDTNL-CAIHAKRVTIILKDIQLARRIRGERS-------------------
>Toxoplasma gondii|AAO23911.1
ARTK------------QTAR-----KST---GGKAPRKQ--LASK------------AARKS--A-PM-----S--GGIKKP-HR-YRPGTVALREIRRYQKSTDLLIRKLPFQRLVREIAQDF---KTDLRFQSSAVLALQEAAEAYLVG-LFEDTNL-CAIHAKRVTIMPKDIQLARRIRGERS-------------------
>Toxoplasma gondii|AAM95790.1
ARTK------------QTAR-----KST---GGKAPRKQ--LASK------------AARKS--A-PM-----S--GGIKKP-HR-YRPGTVALREIRKFQKSTDLLIRKLPFQRLVREIAQDF---KTDLRFQSQAILALQEAAEAYLVG-LFEDTNL-CAIHAKRVTIMPKDIQLARRIRGERS-------------------
>Babesia bovis|XP 001608838.1
ARTK------------QTAR-----KST---GGKAPRKQ--LATK------------AARKS--A-PV-----A--AGVKKP-HR-YRPGTVALREIRKFQKSTELLIRKLPFQRLVREIAEDF---KTELRFQSQAVLALQEAAEAYLVG-LFEDTNL-CAIHAKRVTIMPKDIQLARRIRGERA-------------------
>Eimeria tenella|AAM00267.1
ARTK------------QTAR-----KST---GGKAPRKQ--LASK------------AARKS--A-PV-----A--GGIKKP-HR-YRPGTVALREIRRYQKSTDLLIRKLPFQRLVREIAQDF---KTDLRFQSSAVLALQEAAEAYLVG-LFEDTNL-CAIHAKRVTIMPKDIQLARRIRGERS-------------------
>Babesia bovis|XP 001609713.1
ARTK------------QTAR-----KST---GGKAPRKQ--LATK------------AARKS--A-PV-----A--GGIKKP-HR-YRPGTVALREIRRYQKSTELLIRKLPFQRLVREIAQDF---KTDLRFQSSAVLALQEAAEAYLVG-LFEDTNL-CAIHAKRVTIMPKDIQLARRIRGERA-------------------
>Plasmodium falciparum|AAO23910.1
ARTK------------QTAR-----KST---AGKAPRKQ--LASK------------AARKS--A-PI-----S--AGIKKP-HR-YRPGTVALREIRRYQKSTDLLIRKLPFQRLVREIAQDY---KTDLRFQSSAVMALQEAAEAYLVG-LFEDTNL-CAIHAKRVTIMPKDIQLARRIRGERS-------------------
>Theileria parva|AAGK01000005.1
ARTK------------QTAR-----KST---GGKAPRKQ--LATK------------AARKT--A-PV-----T--GGVKKP-HR-YRPGTVALREIRKFQKSTELLIRKLPFQRLVREIAQDY---KTDLRFQSQAVLALQEAAEAYLVG-LFEDTNL-CAIHAKRVTIMPKDVHLARRIRGERA-------------------
>Theileria parva|AAGK01000004.1
ARTK------------QTAR-----KST---GGKAPRKQ--LASK------------AARKT--A-PV-----T--GGVKKP-HR-YRPGTVALREIRRYQKSTELLIRKLPFQRLVREVAQDF---KTDLRFQSSAVLALQEAAEAYLVG-LFEDTNL-CAIHAKRVTIMPKDVHLARRLRGERA-------------------
>Plasmodium falciparum|XP 966164
ARTK------------QTAR-----KST---GGKAPRKQ--LASK------------AARKS--A-PVS----T---GIKKP-HR-YRPGTVALREIRKFQKSTDLLIRKLPFQRLVREIAQEY---KTDLRFQSQAVLALQEAAEAYLVG-LFEDTNL-CAIHAKRVTIMPKDIQLARRIRGERS-------------------
>Stylonychia lemnae|H3v5
ARTK------------QTAR-----KNT---GAKAPRKQ--LANK------------AARKSTNV-NAV----S---GVKKP-HR-FRPGTVALREIRRFQKSTELLIRKLPFQRLVREIAQEY---KSDLRFQSQAVLALQEAAEAYLVG-LFEDTNL-CAIHAKRVTIMPKDIQLARRIRGERT-------------------
>Oxytricha trifallax|H3a
ARTK------------QTAR-----KNT---GAKAPRKQ--LANK------------AARKTAAV-AQ-----S--GGVKKP-HR-FRPGTVALREIRKFQKSTELLIRKLPFQRLVREIAQEY---KSDLRFQSQAVLALQEAAEAYMVG-LFEDTNL-CAIHAKRVTIMPKDIQLARRIRGERS-------------------
>Stylonychia lemnae|H3v1
ARTK------------QTAR-----KNT---GAKAPREQ--LANK------------AARKTAQV-AQ-----S--GGVKKP-HR-FRPGTVALREIRKFQKSTELLIRKLPFQRLVREIAQEY---KSDLRFQSQAVLALQEAAEAYMVG-LFEDTNL-CAIHAKRVTIMPKDVQLARRIRGERS-------------------
>Euplotes octocarinatus|AAM73999|H3p
ARTK------------QTAR-----KNT---GTKAPRKQ--IGGKTTTK--------AARKN--T-PSII---AK-QAIKKP-HR-FRPGTVALREIRKFQKSTELLIRKLPFQRLVREIATEY---KSDLRFQSQAVLALQEATEAYMVS-LFEDTNL-CAIHAKRVTIMPKDIHLARRIRGERN-------------------
>Euplotes crassus|AAC47441|dev-spec H3
ARTK------------QTAR-----KTT---GQKAPRKS--VGGSKAPIGAGKSVVKASRKN--V-PSII---AK-QAIKKP-HR-FRPGTVALREIRKFQKSTDLLIRKLPFQRLVREIATEY---KSDLRFQSQAVLALQEATEAYMVS-LFEDTNL-CAIHAKRVTIMPKDIHLARRIRGERS-------------------
>Stylonychia lemnae|H3v4
ARTK------------QTAR-----KQT---GAKAPRKA--LANK------------AARKT--A-PA-----D--GGVKKP-HR-FRPGTVALREIRKYQKSTELLIRKLPFQRLVREIASDY---KSDLRFQSSAVAAIQEAAEAYMVG-LFEDTNL-CAIHAGRVTIMPKDIQLARRIRGERS-------------------
>Oxytricha trifallax|H3f
ARTK------------QTAR-----KQT---GAKAPRKA--LANK------------AARKT--A-PA-----D--GGVKKP-HR-FRPGTVALREIRKYQKSTELLIRKLPFQRLVREIASDY---KSDLRFQSSAVAAIQEAAEAYMVG-LFEDTNL-CAIHAGRVTIMPKDIQLARRIRGERA-------------------
>Oxytricha trifallax|H3e
ARTK------------QTAR-----KNT---GAKAPRKH--LANK------------AARKT--A-PA-----N--AGIKKP-HR-YRPGTVALREIRKYQKSTDLLIRKLPFQRLVREIASEY---KNDLRFQSSAVLALQEAAEAYMIG-LFEDTNL-CAIHGKRVTIMPKDMQLARRIRGERS-------------------
>Stylonychia lemnae|H3v8
ARTK------------QTAR-----KNT---GAKAPRKH--LANK------------AARKTA-A-PA-----N--AGIKKP-HR-YRPGTVALREIRKYQKSTDLLIRKLPFQRLVREIASEY---KNDLRFQSSAVLALQEAAEAYMIG-LFEDTNL-CAIHGKRVTIMPKDMQLARRIRGERS-------------------
>Euplotes octocarina|H3v+Euplotes crassus
ARTK------------QTAR-----KNV---GGKAPRKH--IGQK------------SARKT--A--S-----TT-AGMKKP-HR-YRPGTVALREIRRYQKSTELLIRKLPFQRLVREIAQEF---KGDLRFQSSAVLALQEAAEAYLVS-LFEDTNL-CAIHAKRVTIMPKDMQLARRIRGERS-------------------
>Oxytricha trifallax|H3d
ARTQ------------ATAR-----KNT---GGKAPKKP--FAHK------------QAKKSSTA--VA----T--GGVKKP-HR-FKPGTVALREIRRFQKSTELLIRKLPFQRLVRKIASEF---KSDLRFQSSAVLALQEASEAYLVG-LFEDTNL-CAIHAKRVTIMPKDMQLARRITGERS-------------------
>Oxytricha trifallax|H3b
ARTK------------QTAR-----KNT---GGKAPRKH--IAHK------------QAKKSSTA--AA----T--GGVKKP-HR-FRPGTVALREIRRFQKSTELLIRKLPFQRLVREIASEF---KSDLRFQSSAVLALQEASEAYLVG-LFEDTNL-CAIHAKRVTIMPKDMQLARRIRGERS-------------------
>Anophryoides haemophila|AHL00000244
ARTK------------QTAR-----KST---GSKAPRKQ--Latk------------aarkt--a-pa-----t--GGVKKP-HR-FRPGTVALREIRKYQKSTDLLIRKLPFQRLVRDIANEY---KTELRFQSSAILALQEASEAYLVG-LFEDTNL-CAIHARRVTIMTKDVQLARRIRGERF-------------------
>Tetrahymena thermophila|AAC37190|H3
ARTK------------QTAR-----KST---GAKAPRKQ--LASK------------AARKS--A-PA-----T--GGIKKP-HR-FRPGTVALREIRKYQKSTDLLIRKLPFQRLVRDIAHEF---KAELRFQSSAVLALQEAAEAYLVG-LFEDTNL-CAIHARRVTIMTKDMQLARRIRGERF-------------------
>Tetrahymena thermophila|AAC37188|HV2
ARTK------------QTAR-----KST---GVKAPRKQ--LATK------------AARKS--A-PV-----S--GGVKKP-HK-FRPGTVALREIRKYQKTTDLLIRKLPFQRLVRDIAMEM---KSDIRFQSQAILALQEAAEAYLVG-LFEDTNL-CAIHARRVTIMTKDLHLARRIRGERF-------------------
>Oxytricha trifallax|H3c
ARTK------------QTAR-----KNT---GGKAPRKH--IAHK------------QAKKSATAA-S-----T--GGVKKP-HR-FRPGTVALREIRRFQKSTELLIRKLPFQRLVREIASEF---KSDLRFQSSAVLALQEASEAYLVG-LFEDTNL-CAIHAKRVTIMPKDMQLARRIRGERS-------------------
>Stylonychia lemnae|H3v2
ARTK------------QTAR-----KNT---GGKAPRKH--IAHK------------QAKKSL-A--AAA---T--GGVKKP-HR-FRPGTVALREIRRFQKSTELLIRKLPFQRLVREIASEF---KNDLRFQSSAVLALQEASEAYLVG-LFEDTNL-AAIHAKRVTIMPKDMQLARRIRGERS-------------------
>Stylonychia lemnae|H3v3
ARTK------------QTAR-----KNT---GGKAPRKH--IAHK------------QAKKSS-A--AAA---T--GGVKKP-HR-FRPGTVALREIRRFQKSTELLIRKLPFQRLVREIASEF---KNDLRFQSSAVLALQEASEAYLVG-LFEDTNL-CAIHAKRVTIMPKDMQLARRIRGERS-------------------
>Stylonychia lemnae|H3v7/v9
ARTK------------QTAR-----KNT---GGKAPRKH--IAHK------------QAKKSS-A--AAA---T--GGVKKP-HR-FRPGTVALREIRRFQKSTELLIRKLPFQRLVREIASEF---KNDLRFQSSAVLALQEASEAYLVG-LFEDTNL-AAIHAKRVTIMPKDMQLARRIRGERS-------------------
>Paramecium tetraurelia|XP 001451146
ARTK------------QTAR-----KSTA--GNKKPTKH--LATK------------AARKT--A-PAV----GPSGGLKKP-HK-FRPGTVALREIRKYQKSTELLIRKLPFQRLVRDIAHDFQ--K-ELRFQSSAILALQEAAEGYLVG-LFEDTNL-CAIHARRVTIMSRDIQLARRIRGERF-------------------
>Paramecium tetraurelia|XP 001435038
ARTK------------QTAR-----KSTA--GNKKPTKH--LATK------------AARKT--A-PAV----GPTGGLKKP-HK-FRPGTVALREIRKYQKSTELLIRKLPFQRLVREIAHEFQ--K-ELRFQSSAILALQEAAEAYLVG-LFEDTNL-CAIHARRVTIMSRDIQLARRIRGERF-------------------
>Paramecium tetraurelia|XP 001433733
ARTK------------QTAR-----KSTA--GNKKPTKH--LATK------------AARKT--A-PAV----GATGGLKKP-HK-FRPGTVALREIRKYQKSTELLIRKLPFQRLVREIAHEFQ--K-ELRFQSSAVLALQEAAEAYLVG-LFEDTNL-CAIHARRVTIMSRDIQLARRIRGERF-------------------
>Paramecium tetraurelia+Paramecium caudat
ARTK------------QTAR-----KSTA--GNKKPTKH--LATK------------AARKT--A-PAV----GAAGGLKKP-HK-FRPGTVALREIRKYQKSTELLIRKLPFQRLVREIAHEFQ--K-ELRFQSSAVLALQEAAEAYLVG-LFEDTNL-CAIHARRVTIMSRDIQLARRIRGERF-------------------
>Bigelowiella natans|BNL00000103
ARTK------------QTAR-----KST---GGKFPRKQ--LHTR------------ADRKA--A-PT-----T--GGVKKP-HR-YRPGTIALREIRKYQKSSDLLIRKLPFQRLVREIAQDF---KSDLRFQSAAILALQEASEAYLVS-LFEDTNL-CAIHAKRVTIMPKDIQLARRIRGER--------------------
>Pyrocystis lunula|AAN85430.1
ARTK------------AEAR-----KAL---EETTKGGG--GTKKGSKQPRKKAHPAPTKVEEGQ-PQPASPPPA-GLLQQP--R-RPKGMQALREIREYQASTELLLRKICFQRLVRGICMSL---KGAFRFEVQALLALQEAAEMFLVG-IFEDASM-CALHGRRVTIMRRDIQLSRSFRNGSAPGMRAASARFEGSATATQR
>Karlodinium micrum|KML00007349
ARTK------------QTSQ-----SSR---SGKIPREV--LGGK------------ATRKD--M-APSQA--D--ASIKKP-HR-YRPGVIALREIRKFQRSTELLLRKLPFQRVVREIAQSLQDSNDDVKFQSQAIVALQEAAEAFLVG-MFEDTNL-CAIHAKRVTIMPKDMQLARRLRGD---------------------
>Reclinomonas americana|RAL00000730
ARTK------------QTAR-----KST---GGKAPRKQL-LASK------------AARKS--A-PT-----T--GGVKKP-HR-FRPGTVALREIRKFQKSTELLMRKLPFQRLVREIAQDF---KSDLRFQSTAVMALQEAAEAYLVG-LFEDTNL-CCIHAHRVTIMPKDMQLARRIRGERA-------------------
>Euglena gracilis|ELL00004092
ARTK------------QTAR-----KST---GGKAPRKQ--LATK------------AARKA--Q-PA-----I--GGVKKP-HR-FRPGTVALREIRKFQKSTDLLIRKLPFQRLVREIVQDY---KADIRFQSNAILALQEASEAYLVG-LFEDTNL-CAIHAKRVTIMVKDIQLARRIRGER--------------------
>Sawyeria marylandensis|SML00000450
ARTK------------QTAR-----KST---GGKAPRKQ--IASK------------AARKS--T-PT-----T--GGLKKP-HR-FKPGTVALREIRKYQKSTDLLIRKLPFQRLVREIAQDY---KTDLRFQSNAVLALQEAAEAYLVS-LFEDTNL-CAIHAKRVTIMNKDIHLARRIRGER--------------------
>Sawyeria marylandensis|SML00000766
ARTK------------QTAR-----KST---GGKAPRKQ--IASK------------AARKS--T-PT-----T--GGLKKP-HR-FKPGTVALREIRKYQKSTDLLIRKLPFQRLVREIAQDY---KTDLRFQSTAVLALQEAAEAYLVS-LFEDTNL-CAIHAKRVTIMNKDIHLARRIRGERS-------------------
>Trichomonas vaginalis|XP 001299817
ARTK------------QTAR-----KTT---GGKTPRKS--LGAK------------AARKA--I-PTVD---S--QGAKKQ-HR-FRPGTVALREIRKYQKSTDLLIRKLPFQRLVREIASGF---RGDLRFQSSAIAALQEAAEAYLVG-LFEDTNL-CAIHANRVTIMERDVQLAMRIRGERN-------------------
>Trichomonas vaginalis|XP 001580851
ARTK------------QTAR-----KST---GGKTPRKS--LGAK------------AARKS--T-PTID---S--QGAKKQ-HR-FRPGTVALREIRKYQKSTDLLIRKLPFQRLVREIASGF---RGDLRFQSSAIAALQEASEAYLVG-LFEDTNL-CAIHANRVTIMERDVQLAQRIRGERN-------------------
>Spironucleus vortens|ABG76197
ARTKHTSSTEA-----RGAR-----K-----GLKAPRKT--VIAKKI----------IARKS--V-S------D--ARKATS-HRRAKQGAVAQREIKAQQKMVSTALPRLPFSKLVRSISLEH---GADYRFQSSALLALQEACEQVLVT-MMADAQL-LAQHGHRVTIMDKDVKIWLQITRPVWVHAMNPAQ-----------
>Giardia lamblia|XP 001707235|H3A
ARTK------------HTAR-----KTTS--ATKAPRKT--IARK------------AARKT--A-S------ST-SGIKKT-GR-KKQGMVAVKEIKKYQKSTDLLIRKLPFSKLVRDIVTSGLS-KSDIRFQGAAVEALQESAENYIIS-LFVDTQL-CAEHAKRVTIMKPDMELATRIGKRIEPEYRKGK------------
>Giardia lamblia|EDO76497|H3B
ARTKNTAMDRSKSVHVNTAR-----K-----GQHAPRKT--ILSKKT----------VARKA--I-S------K--SEKAVT-RR-ARPGSQVRKEITNMQRRVTSVIPIACFQRLVRDITCSLPSGGNEIRFQAQAIGALQEASEAMLSQ-VLGDCQI-LANHAHRVTIMDKDIQIYMRIVRPPWMNGIHGSML----------
>Streblomastix strix|SSL00001114+00000624
ARTK------------QTAR-----KST---GGKTPRKS--LGAK------------AARKS--T-PVVD---S--QGAKKQ-HR-FRPGTVALREIRKYQKSTDLLIRKLPFQRLVREIASGF---RGDLRFQSSAIAALQEASEAFLVG-LFEDTNL-CAIHANRVTIMERDVQLAQRIRGER--------------------
>Diplonema papillatum|DPL00001941
PRSSALKASG------SKAP-----KSG---AVtkkskk--skskst----------tkpkt--k-s------l--kkDGTP-RK-WKPGTVATRQIKKFQKSAKLLLQKAPFQRLVRKTMEAN---KVSIWFKPTALEALQEATESYLVS-VFEGAVI-LQLHRNKKTLTWKDLSYCRRIRGD---------------------
>Leishmania infantum|XP 001463740
SRTK------------ETAR----AKRT-----ITSKKS-----K---------------K---A-PSAA---S--GGVKKS-HRRWRPGTCAIREIRKFQKSTSLLIQCAPFQRLVREVSSAQ---KEGLRFQSSAIMALQEATEAYVVS-LMADTNLAC-IHAKRVTIQPKDIQLALRLRGERH-------------------
>Leishmania major|XP 001682140
SRTK------------ETAR----AKRT-----ITSKKS-----K---------------K---A-PSAV---S--GGVKMS-HRRWRPGTCAIREIRKFQKSTSLLIQCAPFQRLVREVSSAQ---KEGLRFQSSAIMALQEATEAYIVS-LMADTNLAC-IHAKRVTIQPKDIQLALRLRGERH-------------------
>Trypanosoma brucei|XP 001218954
SRTK------------ETAR----TKKT-----ITSKKS-----K---------------K---A-SKGSDAAS--GGVKTA-QRRWRPGTVALREIRQFQRSTDLLLQKAPFQRLVREVSGAQ---KEGLRFQSSAILAAQEATESYIVS-LLADTNRAC-IHSGRVTIQPKDIHLALCLRGERA-------------------
>Trypanosoma cruzi|XP 806456
SRSK------------ETAR----SKRT-----ITSKKS-----K---------------K---A-PKAPGAAT---GVKHA-QRRWRPGTVALREIRQFQRSTDLLLQKAPFQRLVREVSGAQ---KEGLRFQSSAILAAQEATESYVVS-LLADTNRAC-IHSGRVTIQPKDIHLALCLRGERA-------------------
>Trypanosoma cruzi|AAA53580
SRSK------------ETAR----SKRT-----ITSKKS-----K---------------KP--PRPLV----RP--PREAR-TPAVRPGTVALREIRQFQRSTDLLLQKAPFQRLVREVSGAQ---KEGLRFQSSAILAAQEATESYVVS-LLADTNRAC-IHSGRVTIQPKDIHLALCLRGERA-------------------
